# Supplementary material for: Photosensing and Characterizing of the Pristine and In-, Sn-Doped Bi2Se3 Nanoplatelets Fabricated by Thermal V–S Process
Source: Nanomaterials (Basel). 2021 May 20;11(5):1352. doi: 10.3390/nano11051352 (PMC8161412; doi:10.3390/nano11051352)
Supplement: Supplementary file 1 [file nanomaterials-11-01352-s001.zip]

Archive with 1 entries (1 files):
- nanomaterials-1192832-supplementary.pdf
